# Supplementary material for: Low Risk Perception about Ticks and Tick-Borne Diseases in an Area Recently Invaded by Ticks in Northwestern Italy
Source: Vet Sci. 2021 Jul 13;8(7):131. doi: 10.3390/vetsci8070131 (PMC8310202; doi:10.3390/vetsci8070131)
Supplement: Supplementary file 1 [file vetsci-08-00131-s001.zip]

Archive with 1 entries (1 files):
- vetsci-1276998-supplementary.pdf
